# Supplementary material for: Investigations of the Chemical Composition and Aromatic Properties of Peel Essential Oils throughout the Complete Phase of Fruit Development for Two Cultivars of Sweet Orange (Citrus sinensis (L.) Osb.)
Source: Plants (Basel). 2022 Oct 17;11(20):2747. doi: 10.3390/plants11202747 (PMC9610080; doi:10.3390/plants11202747)
Supplement: Supplementary file 1 [file plants-11-02747-s001.zip]

Archive with 1 entries (1 files):
- plants-1973199-supplementary.xlsx
