# Supplementary material for: Investigations of the Chemical Composition and Aromatic Properties of Peel Essential Oils throughout the Complete Phase of Fruit Development for Two Cultivars of Sweet Orange (Citrus sinensis (L.) Osb.)
Source: Plants (Basel). 2022 Oct 17;11(20):2747. doi: 10.3390/plants11202747 (PMC9610080; doi:10.3390/plants11202747)
Supplement: Supplementary file 1 [file plants-11-02747-s001.zip › plants-1973199-supplementary.xlsx]

## Sheet: Orange "Cara Cara Navel"
					Sampling date
			Ria1	Rip2	1 June	15 June	1 July	15 July	1 August	16 August	1 September	16 September	1 October	16 October	1 November	15 November	1 December	16 December	7 January	20 January	3 February	17 February	3 March	25 May	Method*
Aliphatic	Aldehyde	hexanal	776	1087	0.00 ± 0.00	0.01 ± 0.01	0.02 ± 0.01	0.02 ± 0.01	0.00 ± 0.00	0.00 ± 0.00	0.00 ± 0.00	0.00 ± 0.00	0.00 ± 0.01	0.00 ± 0.00	0.00 ± 0.00	0.00 ± 0.00	0.00 ± 0.00	0.00 ± 0.00	0.00 ± 0.00	0.00 ± 0.00	0.00 ± 0.00	0.00 ± 0.00	0.00 ± 0.00	0.00 ± 0.00	RI, MS
Aliphatic	Aldehyde	2-hexenal	828	1225	0.04 ± 0.01	0.12 ± 0.01	0.09 ± 0.01	0.04 ± 0.01	0.01 ± 0.00	0.01 ± 0.00	0.00 ± 0.00	0.00 ± 0.01	0.01 ± 0.02	0.02 ± 0.01	0.00 ± 0.00	0.00 ± 0.00	0.00 ± 0.00	0.00 ± 0.00	0.00 ± 0.00	0.00 ± 0.00	0.00 ± 0.00	0.01 ± 0.01	0.00 ± 0.00	0.01 ± 0.01	RI, MS
Aliphatic	Alcool	hexan-1-ol	840	1184	0.07 ± 0.01	0.02 ± 0.01	0.00 ± 0.00	0.00 ± 0.00	0.01 ± 0.01	0.00 ± 0.00	0.00 ± 0.00	0.00 ± 0.00	0.00 ± 0.00	0.00 ± 0.00	0.00 ± 0.00	0.00 ± 0.00	0.00 ± 0.00	0.00 ± 0.00	0.00 ± 0.00	0.00 ± 0.00	0.00 ± 0.00	0.00 ± 0.00	0.00 ± 0.00	0.00 ± 0.00	RI, MS
Aliphatic	Alcool	(Z)-3-hexen-1-ol	853	1382	0.00 ± 0.00	0.00 ± 0.01	0.00 ± 0.00	0.00 ± 0.00	0.00 ± 0.00	0.00 ± 0.00	0.00 ± 0.00	0.00 ± 0.00	0.00 ± 0.00	0.00 ± 0.00	0.00 ± 0.00	0.00 ± 0.00	0.00 ± 0.00	0.00 ± 0.00	0.00 ± 0.00	0.00 ± 0.00	0.00 ± 0.00	0.00 ± 0.00	0.00 ± 0.00	0.00 ± 0.00	RI, MS
Aliphatic	Aldehyde	heptanal	880	1186	0.00 ± 0.00	0.00 ± 0.00	0.00 ± 0.00	0.00 ± 0.00	0.00 ± 0.00	0.00 ± 0.00	0.00 ± 0.00	0.00 ± 0.00	0.00 ± 0.00	0.00 ± 0.00	0.00 ± 0.00	0.00 ± 0.00	0.00 ± 0.00	0.00 ± 0.00	0.00 ± 0.00	0.00 ± 0.00	0.00 ± 0.00	0.00 ± 0.00	0.00 ± 0.00	0.00 ± 0.00	RI, MS
Monoterpene	Alcene	α-thujene	922	1017	0.43 ± 0.08	0.25 ± 0.04	0.06 ± 0.00	0.08 ± 0.03	0.02 ± 0.00	0.17 ± 0.02	0.01 ± 0.01	0.07 ± 0.02	0.01 ± 0.01	0.01 ± 0.01	0.07 ± 0.02	0.01 ± 0.02	0.06 ± 0.02	0.12 ± 0.23	0.19 ± 0.02	0.00 ± 0.01	0.00 ± 0.01	0.16 ± 0.03	0.15 ± 0.07	0.23 ± 0.06	RI, MS
Monoterpene	Alcene	α-pinene	930	1017	1.90 ± 0.03	1.41 ± 0.01	0.80 ± 0.01	0.69 ± 0.01	0.54 ± 0.06	0.59 ± 0.02	0.60 ± 0.02	0.58 ± 0.04	0.59 ± 0.01	0.57 ± 0.01	0.57 ± 0.01	0.58 ± 0.01	0.57 ± 0.02	0.46 ± 0.26	0.55 ± 0.01	0.53 ± 0.03	0.53 ± 0.01	0.53 ± 0.01	0.53 ± 0.01	0.51 ± 0.01	RI, MS
Monoterpene	Alcene	camphene	943	1067	0.03 ± 0.01	0.00 ± 0.00	0.00 ± 0.00	0.00 ± 0.00	0.00 ± 0.00	0.00 ± 0.00	0.00 ± 0.00	0.00 ± 0.00	0.00 ± 0.00	0.00 ± 0.00	0.00 ± 0.00	0.00 ± 0.00	0.00 ± 0.00	0.00 ± 0.00	0.00 ± 0.00	0.00 ± 0.00	0.00 ± 0.00	0.00 ± 0.00	0.00 ± 0.00	0.00 ± 0.00	RI, MS
Monoterpene	Alcene	sabinene	965	1125	39.48 ± 0.87	25.01 ± 0.24	6.97 ± 0.33	4.21 ± 0.29	3.12 ± 0.39	1.70 ± 0.37	1.56 ± 0.51	1.49 ± 0.32	1.10 ± 0.26	1.06 ± 0.18	0.97 ± 0.13	1.04 ± 0.04	0.91 ± 0.28	0.92 ± 0.16	0.42 ± 0.13	0.66 ± 0.21	0.62 ± 0.15	0.43 ± 0.13	0.34 ± 0.10	0.20 ± 0.09	RI, MS
Monoterpene	Alcene	β-pinene	970	1114	2.03 ± 0.02	1.24 ± 0.02	0.35 ± 0.01	0.22 ± 0.01	0.19 ± 0.02	0.13 ± 0.02	0.10 ± 0.02	0.09 ± 0.01	0.07 ± 0.01	0.07 ± 0.01	0.07 ± 0.00	0.07 ± 0.02	0.06 ± 0.02	0.06 ± 0.02	0.05 ± 0.01	0.04 ± 0.02	0.04 ± 0.01	0.05 ± 0.01	0.05 ± 0.02	0.05 ± 0.02	RI, MS
Monoterpene	Alcene	myrcene	980	1163	3.24 ± 0.01	2.79 ± 0.01	2.25 ± 0.01	2.17 ± 0.01	2.01 ± 0.04	1.97 ± 0.03	1.81 ± 0.15	1.85 ± 0.02	1.83 ± 0.12	1.87 ± 0.06	1.88 ± 0.04	1.81 ± 0.12	1.89 ± 0.04	1.84 ± 0.07	1.82 ± 0.01	1.84 ± 0.08	1.93 ± 0.01	1.87 ± 0.03	1.88 ± 0.09	1.75 ± 0.04	RI, MS
Aliphatic	Aldehyde	octanal	980	1294	0.00 ± 0.00	0.09 ± 0.00	0.13 ± 0.01	0.16 ± 0.03	0.22 ± 0.02	0.24 ± 0.02	0.19 ± 0.04	0.22 ± 0.03	0.21 ± 0.03	0.21 ± 0.03	0.26 ± 0.04	0.25 ± 0.06	0.26 ± 0.03	0.24 ± 0.02	0.24 ± 0.03	0.19 ± 0.02	0.17 ± 0.02	0.18 ± 0.02	0.17 ± 0.04	0.08 ± 0.02	RI, MS
Monoterpene	Alcene	α-phellandrene	996	1168	0.04 ± 0.03	0.01 ± 0.02	0.00 ± 0.00	0.00 ± 0.01	0.01 ± 0.01	0.00 ± 0.00	0.00 ± 0.00	0.00 ± 0.00	0.00 ± 0.00	0.00 ± 0.00	0.00 ± 0.00	0.00 ± 0.00	0.00 ± 0.00	0.00 ± 0.00	0.00 ± 0.00	0.00 ± 0.00	0.00 ± 0.00	0.00 ± 0.00	0.00 ± 0.00	0.00 ± 0.00	RI, MS
Monoterpene	Alcene	δ-3-carene	1005	1150	0.00 ± 0.00	0.00 ± 0.00	0.03 ± 0.02	0.02 ± 0.02	0.05 ± 0.01	0.09 ± 0.03	0.16 ± 0.06	0.08 ± 0.02	0.14 ± 0.02	0.18 ± 0.02	0.11 ± 0.04	0.13 ± 0.03	0.16 ± 0.04	0.11 ± 0.05	0.10 ± 0.04	0.12 ± 0.04	0.14 ± 0.06	0.06 ± 0.03	0.10 ± 0.04	0.06 ± 0.02	RI, MS
Monoterpene	Alcene	α-terpinene	1008	1184	1.08 ± 0.34	0.50 ± 0.11	0.06 ± 0.01	0.04 ± 0.01	0.03 ± 0.01	0.00 ± 0.00	0.00 ± 0.00	0.00 ± 0.00	0.00 ± 0.00	0.00 ± 0.00	0.00 ± 0.00	0.00 ± 0.00	0.00 ± 0.00	0.00 ± 0.00	0.00 ± 0.00	0.00 ± 0.00	0.00 ± 0.00	0.00 ± 0.00	0.00 ± 0.00	0.00 ± 0.00	RI, MS
Monoterpene	Alcene	p-cymene	1011	1275	0.59 ± 0.26	0.21 ± 0.09	0.11 ± 0.01	0.06 ± 0.02	0.08 ± 0.03	0.12 ± 0.01	0.16 ± 0.10	0.13 ± 0.01	0.12 ± 0.10	0.10 ± 0.01	0.11 ± 0.02	0.14 ± 0.15	0.08 ± 0.02	0.12 ± 0.14	0.10 ± 0.02	0.09 ± 0.10	0.03 ± 0.01	0.08 ± 0.03	0.10 ± 0.12	0.09 ± 0.04	RI, MS
Monoterpene	Alcene	limonene*	1023	1208	21.76 ± 0.49	51.58 ± 0.91	84.81 ± 0.49	89.08 ± 0.31	89.83 ± 0.72	92.07 ± 0.67	92.47 ± 1.07	93.28 ± 0.40	93.6 ± 0.90	93.93 ± 0.27	93.99 ± 0.20	93.8 ± 1.10	94.20 ± 0.49	94.16 ± 0.89	94.38 ± 0.22	94.77 ± 0.48	95.09 ± 0.25	94.65 ± 0.30	94.73 ± 0.47	94.96 ± 0.32	RI, MS
Monoterpene	Alcene	β-phellandrene*	1023	1215	0.64 ± 0.02	0.48 ± 0.01	0.29 ± 0.01	0.26 ± 0.01	0.26 ± 0.01	0.22 ± 0.01	0.15 ± 0.04	0.17 ± 0.01	0.16 ± 0.04	0.17 ± 0.01	0.16 ± 0.01	0.15 ± 0.04	0.17 ± 0.01	0.16 ± 0.03	0.15 ± 0.00	0.17 ± 0.02	0.20 ± 0.01	0.17 ± 0.01	0.18 ± 0.03	0.17 ± 0.01	RI, MS
Monoterpene	Alcene	(Z)-β-ocimene	1024	1235	0.19 ± 0.01	0.10 ± 0.01	0.00 ± 0.00	0.00 ± 0.00	0.00 ± 0.00	0.00 ± 0.00	0.00 ± 0.00	0.00 ± 0.00	0.00 ± 0.00	0.00 ± 0.00	0.00 ± 0.00	0.00 ± 0.00	0.00 ± 0.00	0.00 ± 0.00	0.00 ± 0.00	0.00 ± 0.00	0.00 ± 0.00	0.00 ± 0.00	0.00 ± 0.00	0.00 ± 0.00	RI, MS
Monoterpene	Alcene	(E)-β-ocimene	1036	1253	7.90 ± 0.34	4.09 ± 0.15	0.43 ± 0.02	0.24 ± 0.01	0.25 ± 0.03	0.10 ± 0.01	0.02 ± 0.02	0.03 ± 0.00	0.02 ± 0.01	0.01 ± 0.02	0.02 ± 0.01	0.01 ± 0.01	0.02 ± 0.01	0.01 ± 0.01	0.00 ± 0.01	0.01 ± 0.01	0.03 ± 0.01	0.04 ± 0.01	0.03 ± 0.02	0.05 ± 0.00	RI, MS
Monoterpene	Alcene	γ-terpinene	1048	1248	2.27 ± 0.35	1.02 ± 0.11	0.16 ± 0.01	0.12 ± 0.02	0.11 ± 0.04	0.07 ± 0.01	0.00 ± 0.00	0.01 ± 0.02	0.00 ± 0.00	0.00 ± 0.00	0.01 ± 0.01	0.00 ± 0.00	0.00 ± 0.00	0.00 ± 0.00	0.05 ± 0.01	0.00 ± 0.00	0.00 ± 0.00	0.05 ± 0.01	0.05 ± 0.01	0.07 ± 0.02	RI, MS
Monoterpene	Alcool	trans sabinene hydrate	1055	1467	0.31 ± 0.01	0.22 ± 0.02	0.01 ± 0.01	0.01 ± 0.01	0.06 ± 0.01	0.04 ± 0.01	0.00 ± 0.01	0.01 ± 0.01	0.00 ± 0.00	0.00 ± 0.00	0.00 ± 0.00	0.00 ± 0.00	0.00 ± 0.00	0.00 ± 0.00	0.00 ± 0.00	0.00 ± 0.00	0.00 ± 0.00	0.01 ± 0.01	0.00 ± 0.00	0.00 ± 0.00	RI, MS
Monoterpene	Others oxygenated (degradation)	cis-linalool oxide (THP form)	1059	1445	0.00 ± 0.00	0.00 ± 0.00	0.00 ± 0.00	0.00 ± 0.00	0.00 ± 0.00	0.00 ± 0.00	0.01 ± 0.01	0.00 ± 0.00	0.00 ± 0.00	0.00 ± 0.00	0.00 ± 0.00	0.00 ± 0.00	0.00 ± 0.00	0.00 ± 0.00	0.00 ± 0.00	0.00 ± 0.00	0.00 ± 0.00	0.00 ± 0.00	0.00 ± 0.00	0.00 ± 0.00	RI, MS
Monoterpene	Alcene	terpinolene	1078	1286	0.56 ± 0.08	0.26 ± 0.02	0.04 ± 0.02	0.02 ± 0.01	0.03 ± 0.01	0.02 ± 0.00	0.00 ± 0.00	0.00 ± 0.00	0.00 ± 0.00	0.00 ± 0.00	0.00 ± 0.00	0.00 ± 0.00	0.00 ± 0.00	0.00 ± 0.00	0.00 ± 0.00	0.00 ± 0.00	0.00 ± 0.00	0.00 ± 0.00	0.00 ± 0.00	0.00 ± 0.00	RI, MS
Aliphatic	Aldehyde	nonanal	1082	1397	0.00 ± 0.00	0.00 ± 0.00	0.00 ± 0.00	0.01 ± 0.02	0.03 ± 0.02	0.04 ± 0.00	0.03 ± 0.00	0.04 ± 0.01	0.04 ± 0.01	0.03 ± 0.02	0.04 ± 0.01	0.04 ± 0.01	0.04 ± 0.00	0.04 ± 0.01	0.04 ± 0.00	0.03 ± 0.00	0.03 ± 0.00	0.03 ± 0.01	0.03 ± 0.01	0.01 ± 0.01	RI, MS
Monoterpene	Alcool	linalool	1083	1549	6.16 ± 0.13	4.62 ± 0.11	1.66 ± 0.04	1.27 ± 0.07	1.52 ± 0.26	0.92 ± 0.10	0.87 ± 0.12	0.65 ± 0.06	0.61 ± 0.15	0.59 ± 0.04	0.55 ± 0.04	0.55 ± 0.09	0.49 ± 0.03	0.52 ± 0.07	0.47 ± 0.05	0.45 ± 0.06	0.43 ± 0.03	0.48 ± 0.02	0.41 ± 0.04	0.40 ± 0.04	RI, MS
Monoterpene	Others oxygenated (degradation)	cis-p-mentha-2,8-dien-1-ol	1105	1630	0.00 ± 0.00	0.00 ± 0.00	0.00 ± 0.00	0.00 ± 0.00	0.02 ± 0.00	0.03 ± 0.01	0.06 ± 0.06	0.04 ± 0.01	0.04 ± 0.05	0.03 ± 0.02	0.02 ± 0.02	0.04 ± 0.04	0.02 ± 0.02	0.03 ± 0.03	0.03 ± 0.00	0.02 ± 0.03	0.00 ± 0.00	0.01 ± 0.01	0.01 ± 0.02	0.00 ± 0.00	RI, MS
Monoterpene	Alcool	cis-p-menth-2-en-1-ol	1108	1563	0.34 ± 0.02	0.14 ± 0.01	0.00 ± 0.00	0.00 ± 0.00	0.00 ± 0.00	0.00 ± 0.00	0.00 ± 0.00	0.00 ± 0.00	0.00 ± 0.00	0.00 ± 0.00	0.00 ± 0.00	0.00 ± 0.00	0.00 ± 0.00	0.00 ± 0.00	0.00 ± 0.00	0.00 ± 0.00	0.00 ± 0.00	0.00 ± 0.00	0.00 ± 0.00	0.00 ± 0.00	RI, MS
Monoterpene	Others oxygenated (degradation)	trans-limonene-1,2-epoxyde	1117	1450	0.00 ± 0.00	0.00 ± 0.00	0.04 ± 0.01	0.04 ± 0.03	0.04 ± 0.02	0.20 ± 0.03	0.44 ± 0.34	0.30 ± 0.04	0.35 ± 0.32	0.26 ± 0.07	0.27 ± 0.05	0.32 ± 0.28	0.23 ± 0.05	0.27 ± 0.18	0.32 ± 0.03	0.22 ± 0.12	0.08 ± 0.01	0.22 ± 0.03	0.20 ± 0.12	0.21 ± 0.03	RI, MS
Monoterpene	Others oxygenated (degradation)	cis-limonene-1,2-epoxyde	1121	1462	0.00 ± 0.00	0.00 ± 0.00	0.00 ± 0.00	0.01 ± 0.01	0.03 ± 0.01	0.08 ± 0.01	0.18 ± 0.15	0.12 ± 0.02	0.14 ± 0.13	0.10 ± 0.03	0.11 ± 0.02	0.13 ± 0.11	0.09 ± 0.02	0.10 ± 0.07	0.12 ± 0.00	0.09 ± 0.04	0.04 ± 0.00	0.09 ± 0.01	0.08 ± 0.04	0.10 ± 0.02	RI, MS
Monoterpene	Alcool	trans-p-menth-2-en-1-ol	1124	1628	0.23 ± 0.01	0.10 ± 0.01	0.00 ± 0.00	0.00 ± 0.00	0.00 ± 0.00	0.00 ± 0.00	0.00 ± 0.00	0.00 ± 0.00	0.00 ± 0.00	0.00 ± 0.00	0.00 ± 0.00	0.00 ± 0.00	0.00 ± 0.00	0.00 ± 0.00	0.00 ± 0.00	0.00 ± 0.00	0.00 ± 0.00	0.00 ± 0.00	0.00 ± 0.00	0.00 ± 0.00	RI, MS
Monoterpene	Others oxygenated (degradation)	trans-pino carveol	1125	1657	0.00 ± 0.00	0.00 ± 0.00	0.00 ± 0.00	0.00 ± 0.00	0.00 ± 0.00	0.03 ± 0.01	0.00 ± 0.00	0.00 ± 0.00	0.00 ± 0.00	0.00 ± 0.00	0.00 ± 0.00	0.00 ± 0.00	0.00 ± 0.00	0.00 ± 0.00	0.04 ± 0.01	0.00 ± 0.00	0.00 ± 0.00	0.02 ± 0.01	0.02 ± 0.02	0.05 ± 0.02	RI, MS
Monoterpene	Aldehyde	citronellal	1131	1492	0.02 ± 0.01	0.06 ± 0.00	0.00 ± 0.01	0.00 ± 0.01	0.02 ± 0.00	0.01 ± 0.01	0.00 ± 0.00	0.00 ± 0.00	0.00 ± 0.00	0.00 ± 0.00	0.00 ± 0.00	0.00 ± 0.00	0.00 ± 0.01	0.00 ± 0.00	0.00 ± 0.00	0.00 ± 0.00	0.01 ± 0.01	0.00 ± 0.00	0.01 ± 0.01	0.01 ± 0.02	RI, MS
Aliphatic	Aldehyde	(E)-2-nonenal	1141	1535	0.00 ± 0.00	0.00 ± 0.00	0.00 ± 0.00	0.00 ± 0.00	0.00 ± 0.00	0.00 ± 0.00	0.01 ± 0.02	0.00 ± 0.00	0.00 ± 0.01	0.00 ± 0.00	0.00 ± 0.00	0.01 ± 0.02	0.00 ± 0.00	0.00 ± 0.00	0.00 ± 0.00	0.00 ± 0.00	0.00 ± 0.00	0.00 ± 0.00	0.00 ± 0.00	0.00 ± 0.00	RI, MS
Aliphatic	Alcool	nonan-1-ol	1155	1301	0.03 ± 0.03	0.00 ± 0.01	0.00 ± 0.00	0.02 ± 0.01	0.00 ± 0.00	0.07 ± 0.01	0.00 ± 0.00	0.03 ± 0.01	0.00 ± 0.00	0.00 ± 0.00	0.03 ± 0.02	0.01 ± 0.01	0.03 ± 0.02	0.00 ± 0.01	0.09 ± 0.01	0.00 ± 0.00	0.00 ± 0.00	0.07 ± 0.01	0.07 ± 0.04	0.11 ± 0.04	RI, MS
Monoterpene	Alcool	terpinene-4-ol	1162	1604	6.60 ± 0.63	3.00 ± 0.25	0.50 ± 0.02	0.29 ± 0.03	0.25 ± 0.03	0.13 ± 0.03	0.13 ± 0.04	0.11 ± 0.02	0.09 ± 0.02	0.08 ± 0.01	0.09 ± 0.01	0.09 ± 0.02	0.09 ± 0.02	0.08 ± 0.02	0.07 ± 0.04	0.07 ± 0.04	0.05 ± 0.02	0.07 ± 0.02	0.07 ± 0.03	0.05 ± 0.03	RI, MS
Monoterpene	Alcool	α-terpineol	1173	1698	0.66 ± 0.03	0.62 ± 0.02	0.24 ± 0.01	0.18 ± 0.01	0.18 ± 0.03	0.13 ± 0.02	0.15 ± 0.02	0.12 ± 0.01	0.11 ± 0.03	0.11 ± 0.01	0.10 ± 0.01	0.10 ± 0.02	0.10 ± 0.01	0.10 ± 0.02	0.08 ± 0.00	0.08 ± 0.02	0.07 ± 0.01	0.08 ± 0.01	0.08 ± 0.01	0.05 ± 0.01	RI, MS
Monoterpene	Others oxygenated (degradation)	(Z)-piperitol	1180	1681	0.05 ± 0.01	0.00 ± 0.00	0.00 ± 0.00	0.00 ± 0.00	0.00 ± 0.00	0.03 ± 0.00	0.02 ± 0.04	0.01 ± 0.02	0.02 ± 0.04	0.00 ± 0.00	0.01 ± 0.01	0.02 ± 0.04	0.01 ± 0.01	0.01 ± 0.02	0.03 ± 0.02	0.01 ± 0.02	0.00 ± 0.00	0.02 ± 0.01	0.02 ± 0.02	0.03 ± 0.01	RI, MS
Monoterpene	Others oxygenated (degradation)	cis-dihydro carvone	1182	1630	0.00 ± 0.00	0.00 ± 0.00	0.00 ± 0.00	0.00 ± 0.00	0.00 ± 0.00	0.03 ± 0.00	0.05 ± 0.08	0.00 ± 0.00	0.03 ± 0.07	0.00 ± 0.00	0.00 ± 0.00	0.03 ± 0.06	0.00 ± 0.00	0.02 ± 0.04	0.02 ± 0.02	0.01 ± 0.03	0.00 ± 0.00	0.01 ± 0.01	0.02 ± 0.02	0.02 ± 0.02	RI, MS
Aliphatic	Aldehyde	decanal	1184	1501	0.00 ± 0.00	0.07 ± 0.00	0.09 ± 0.00	0.10 ± 0.01	0.13 ± 0.02	0.14 ± 0.01	0.11 ± 0.03	0.12 ± 0.02	0.13 ± 0.03	0.13 ± 0.01	0.15 ± 0.02	0.17 ± 0.06	0.18 ± 0.01	0.19 ± 0.05	0.19 ± 0.02	0.18 ± 0.02	0.19 ± 0.01	0.19 ± 0.02	0.22 ± 0.03	0.20 ± 0.03	RI, MS
Monoterpene	Alcool	cis-p-menth-1-en-3-ol	1190	1745	0.09 ± 0.01	0.01 ± 0.02	0.00 ± 0.00	0.00 ± 0.00	0.00 ± 0.00	0.00 ± 0.00	0.00 ± 0.00	0.00 ± 0.00	0.00 ± 0.00	0.00 ± 0.00	0.00 ± 0.00	0.00 ± 0.00	0.00 ± 0.00	0.00 ± 0.00	0.00 ± 0.00	0.00 ± 0.00	0.00 ± 0.00	0.00 ± 0.00	0.00 ± 0.00	0.00 ± 0.00	RI, MS
Monoterpene	Others oxygenated (degradation)	trans-carveol	1198	1836	0.00 ± 0.00	0.00 ± 0.00	0.00 ± 0.00	0.00 ± 0.00	0.02 ± 0.01	0.05 ± 0.01	0.13 ± 0.11	0.08 ± 0.01	0.10 ± 0.09	0.06 ± 0.02	0.06 ± 0.02	0.10 ± 0.09	0.05 ± 0.03	0.08 ± 0.05	0.07 ± 0.01	0.07 ± 0.04	0.01 ± 0.01	0.04 ± 0.01	0.03 ± 0.03	0.02 ± 0.02	RI, MS
Monoterpene	Others oxygenated (degradation)	dihydrocarveol	1204	1788	0.00 ± 0.00	0.00 ± 0.00	0.00 ± 0.00	0.00 ± 0.00	0.00 ± 0.00	0.03 ± 0.01	0.00 ± 0.00	0.00 ± 0.00	0.00 ± 0.00	0.00 ± 0.00	0.00 ± 0.00	0.00 ± 0.00	0.00 ± 0.00	0.00 ± 0.00	0.04 ± 0.02	0.00 ± 0.00	0.00 ± 0.00	0.02 ± 0.01	0.03 ± 0.03	0.06 ± 0.02	RI, MS
Monoterpene	Others oxygenated (degradation)	cis-carveol	1209	1867	0.00 ± 0.00	0.00 ± 0.00	0.00 ± 0.00	0.00 ± 0.00	0.00 ± 0.00	0.00 ± 0.00	0.09 ± 0.09	0.04 ± 0.02	0.07 ± 0.07	0.03 ± 0.03	0.02 ± 0.02	0.06 ± 0.06	0.02 ± 0.01	0.04 ± 0.04	0.01 ± 0.01	0.03 ± 0.03	0.00 ± 0.00	0.00 ± 0.00	0.00 ± 0.00	0.00 ± 0.00	RI, MS
Monoterpene	Alcool	nerol	1211	1801	0.08 ± 0.04	0.04 ± 0.03	0.00 ± 0.00	0.00 ± 0.00	0.03 ± 0.01	0.00 ± 0.00	0.00 ± 0.00	0.00 ± 0.00	0.00 ± 0.00	0.00 ± 0.00	0.00 ± 0.00	0.00 ± 0.00	0.00 ± 0.00	0.00 ± 0.00	0.00 ± 0.00	0.00 ± 0.00	0.00 ± 0.00	0.00 ± 0.00	0.00 ± 0.00	0.00 ± 0.00	RI, MS
Monoterpene	Aldehyde	neral*	1216	1685	0.05 ± 0.01	0.13 ± 0.00	0.14 ± 0.01	0.14 ± 0.00	0.16 ± 0.02	0.13 ± 0.01	0.10 ± 0.02	0.07 ± 0.01	0.07 ± 0.01	0.09 ± 0.00	0.07 ± 0.01	0.06 ± 0.01	0.06 ± 0.01	0.05 ± 0.02	0.05 ± 0.00	0.03 ± 0.02	0.04 ± 0.02	0.03 ± 0.02	0.04 ± 0.01	0.00 ± 0.00	RI, MS
Monoterpene	Others oxygenated (degradation)	carvone*	1216	1737	0.00 ± 0.00	0.05 ± 0.01	0.04 ± 0.01	0.04 ± 0.01	0.07 ± 0.01	0.08 ± 0.01	0.18 ± 0.11	0.13 ± 0.02	0.16 ± 0.09	0.12 ± 0.01	0.12 ± 0.02	0.16 ± 0.10	0.12 ± 0.03	0.14 ± 0.05	0.11 ± 0.00	0.14 ± 0.04	0.07 ± 0.03	0.07 ± 0.05	0.08 ± 0.04	0.08 ± 0.04	RI, MS
Monoterpene	Alcool	geraniol	1235	1848	0.04 ± 0.02	0.06 ± 0.01	0.00 ± 0.00	0.00 ± 0.00	0.01 ± 0.01	0.00 ± 0.00	0.00 ± 0.00	0.00 ± 0.00	0.00 ± 0.00	0.00 ± 0.00	0.00 ± 0.00	0.00 ± 0.00	0.00 ± 0.00	0.00 ± 0.00	0.00 ± 0.00	0.00 ± 0.00	0.00 ± 0.00	0.00 ± 0.00	0.00 ± 0.00	0.00 ± 0.00	RI, MS
Monoterpene	Aldehyde	geranial	1243	1735	0.04 ± 0.01	0.22 ± 0.00	0.22 ± 0.01	0.20 ± 0.01	0.23 ± 0.03	0.19 ± 0.01	0.15 ± 0.03	0.12 ± 0.01	0.12 ± 0.00	0.15 ± 0.01	0.12 ± 0.01	0.10 ± 0.01	0.10 ± 0.01	0.09 ± 0.01	0.09 ± 0.01	0.08 ± 0.00	0.08 ± 0.01	0.09 ± 0.00	0.08 ± 0.01	0.06 ± 0.00	RI, MS
Monoterpene	Aldehyde	perillaldehyde	1246	1784	0.00 ± 0.00	0.00 ± 0.00	0.00 ± 0.00	0.00 ± 0.00	0.01 ± 0.01	0.01 ± 0.01	0.01 ± 0.01	0.00 ± 0.00	0.00 ± 0.01	0.00 ± 0.00	0.00 ± 0.00	0.01 ± 0.01	0.00 ± 0.00	0.00 ± 0.00	0.00 ± 0.00	0.00 ± 0.00	0.00 ± 0.00	0.00 ± 0.00	0.00 ± 0.00	0.00 ± 0.00	RI, MS
Aliphatic	Alcool	decan-1-ol	1256	1762	0.00 ± 0.00	0.00 ± 0.00	0.00 ± 0.00	0.00 ± 0.00	0.00 ± 0.00	0.00 ± 0.00	0.00 ± 0.00	0.00 ± 0.00	0.00 ± 0.00	0.00 ± 0.00	0.00 ± 0.00	0.00 ± 0.00	0.00 ± 0.00	0.00 ± 0.00	0.00 ± 0.00	0.00 ± 0.00	0.00 ± 0.00	0.00 ± 0.00	0.00 ± 0.00	0.00 ± 0.00	RI, MS
Aliphatic	Aldehyde	undecanal	1287	1603	0.00 ± 0.00	0.00 ± 0.00	0.00 ± 0.00	0.00 ± 0.00	0.00 ± 0.00	0.00 ± 0.00	0.00 ± 0.00	0.00 ± 0.00	0.00 ± 0.00	0.00 ± 0.00	0.00 ± 0.00	0.00 ± 0.00	0.00 ± 0.00	0.00 ± 0.00	0.00 ± 0.00	0.00 ± 0.00	0.00 ± 0.00	0.00 ± 0.00	0.00 ± 0.00	0.00 ± 0.00	RI, MS
Monoterpene	Others oxygenated	myrtenyl acetate	1301	1680	0.00 ± 0.00	0.04 ± 0.01	0.00 ± 0.00	0.00 ± 0.00	0.00 ± 0.00	0.00 ± 0.00	0.00 ± 0.00	0.00 ± 0.00	0.00 ± 0.00	0.00 ± 0.00	0.00 ± 0.00	0.01 ± 0.02	0.00 ± 0.00	0.01 ± 0.01	0.00 ± 0.00	0.00 ± 0.00	0.00 ± 0.00	0.00 ± 0.00	0.00 ± 0.00	0.00 ± 0.00	RI, MS
Monoterpene	Others oxygenated	citronellyl acetate	1330	1657	0.00 ± 0.00	0.00 ± 0.00	0.00 ± 0.00	0.00 ± 0.00	0.00 ± 0.00	0.00 ± 0.00	0.00 ± 0.00	0.00 ± 0.00	0.00 ± 0.00	0.00 ± 0.00	0.00 ± 0.00	0.00 ± 0.00	0.00 ± 0.00	0.00 ± 0.00	0.00 ± 0.00	0.00 ± 0.00	0.00 ± 0.00	0.00 ± 0.00	0.00 ± 0.00	0.00 ± 0.00	RI, MS
Monoterpene	Others oxygenated	α-terpinyl acetate	1334	1689	0.00 ± 0.00	0.00 ± 0.00	0.00 ± 0.00	0.00 ± 0.00	0.00 ± 0.00	0.00 ± 0.01	0.00 ± 0.00	0.00 ± 0.00	0.00 ± 0.00	0.00 ± 0.00	0.00 ± 0.00	0.00 ± 0.00	0.00 ± 0.00	0.00 ± 0.00	0.00 ± 0.00	0.00 ± 0.00	0.00 ± 0.00	0.00 ± 0.00	0.00 ± 0.00	0.00 ± 0.00	RI, MS
Aliphatic	Aldehyde	(E)-2-undecenal	1347	1757	0.00 ± 0.00	0.00 ± 0.00	0.00 ± 0.00	0.00 ± 0.00	0.00 ± 0.00	0.00 ± 0.00	0.00 ± 0.00	0.00 ± 0.00	0.00 ± 0.00	0.00 ± 0.00	0.00 ± 0.00	0.00 ± 0.00	0.00 ± 0.00	0.00 ± 0.00	0.00 ± 0.00	0.00 ± 0.00	0.00 ± 0.00	0.00 ± 0.00	0.00 ± 0.00	0.00 ± 0.00	RI, MS
Sesquiterpene	Alcene	β-elemene	1386	1590	0.38 ± 0.01	0.08 ± 0.00	0.00 ± 0.00	0.00 ± 0.00	0.00 ± 0.00	0.00 ± 0.00	0.00 ± 0.00	0.00 ± 0.00	0.00 ± 0.00	0.00 ± 0.00	0.00 ± 0.00	0.00 ± 0.00	0.00 ± 0.00	0.00 ± 0.00	0.00 ± 0.00	0.00 ± 0.00	0.00 ± 0.00	0.00 ± 0.00	0.00 ± 0.00	0.00 ± 0.00	RI, MS
Aliphatic	Aldehyde	dodecanal	1388	1710	0.00 ± 0.00	0.00 ± 0.00	0.00 ± 0.00	0.00 ± 0.00	0.00 ± 0.00	0.00 ± 0.00	0.00 ± 0.00	0.00 ± 0.00	0.00 ± 0.00	0.00 ± 0.00	0.00 ± 0.00	0.00 ± 0.00	0.00 ± 0.00	0.00 ± 0.01	0.00 ± 0.00	0.00 ± 0.00	0.00 ± 0.00	0.01 ± 0.01	0.00 ± 0.01	0.00 ± 0.00	RI, MS
Sesquiterpene	Alcene	β-caryophyllene	1417	1597	0.67 ± 0.05	0.18 ± 0.01	0.00 ± 0.01	0.00 ± 0.00	0.02 ± 0.01	0.00 ± 0.00	0.00 ± 0.00	0.00 ± 0.00	0.00 ± 0.00	0.00 ± 0.00	0.00 ± 0.00	0.00 ± 0.00	0.00 ± 0.00	0.00 ± 0.00	0.00 ± 0.00	0.00 ± 0.00	0.01 ± 0.01	0.01 ± 0.01	0.01 ± 0.01	0.01 ± 0.01	RI, MS
Sesquiterpene	Alcene	(E)-β-farnesene	1446	1666	0.57 ± 0.05	0.23 ± 0.01	0.04 ± 0.01	0.02 ± 0.01	0.04 ± 0.01	0.01 ± 0.01	0.00 ± 0.00	0.00 ± 0.00	0.00 ± 0.00	0.00 ± 0.00	0.00 ± 0.00	0.00 ± 0.00	0.00 ± 0.00	0.00 ± 0.00	0.00 ± 0.00	0.00 ± 0.00	0.00 ± 0.00	0.00 ± 0.00	0.00 ± 0.00	0.00 ± 0.00	RI, MS
Sesquiterpene	Alcene	valencene	1486	1716	0.00 ± 0.00	0.00 ± 0.00	0.00 ± 0.00	0.00 ± 0.00	0.00 ± 0.00	0.00 ± 0.00	0.00 ± 0.00	0.00 ± 0.00	0.00 ± 0.00	0.00 ± 0.00	0.00 ± 0.00	0.00 ± 0.00	0.00 ± 0.00	0.03 ± 0.03	0.06 ± 0.01	0.07 ± 0.04	0.11 ± 0.02	0.14 ± 0.02	0.17 ± 0.03	0.29 ± 0.08	RI, MS
Sesquiterpene	Alcene	α-farnesene	1495	1744	0.30 ± 0.02	0.23 ± 0.01	0.06 ± 0.01	0.02 ± 0.01	0.04 ± 0.01	0.00 ± 0.01	0.00 ± 0.00	0.00 ± 0.00	0.00 ± 0.00	0.00 ± 0.00	0.00 ± 0.00	0.00 ± 0.00	0.00 ± 0.00	0.00 ± 0.00	0.00 ± 0.00	0.00 ± 0.00	0.00 ± 0.00	0.00 ± 0.00	0.00 ± 0.00	0.00 ± 0.00	RI, MS
Sesquiterpene	Alcene	δ-cadinene	1514	1752	0.08 ± 0.01	0.01 ± 0.02	0.00 ± 0.00	0.00 ± 0.00	0.02 ± 0.01	0.00 ± 0.00	0.00 ± 0.00	0.00 ± 0.00	0.00 ± 0.00	0.00 ± 0.00	0.00 ± 0.00	0.00 ± 0.00	0.00 ± 0.00	0.00 ± 0.00	0.00 ± 0.00	0.00 ± 0.00	0.00 ± 0.00	0.00 ± 0.00	0.00 ± 0.00	0.00 ± 0.00	RI, MS
Sesquiterpene	Aldehyde	β-sinensal	1672	2227	0.57 ± 0.04	0.31 ± 0.01	0.13 ± 0.01	0.09 ± 0.02	0.12 ± 0.02	0.06 ± 0.01	0.03 ± 0.02	0.03 ± 0.02	0.01 ± 0.01	0.02 ± 0.02	0.01 ± 0.01	0.00 ± 0.00	0.01 ± 0.01	0.01 ± 0.01	0.00 ± 0.01	0.00 ± 0.00	0.01 ± 0.01	0.01 ± 0.01	0.00 ± 0.00	0.00 ± 0.00	RI, MS
Sesquiterpene	Aldehyde	α-sinensal	1724	2328	0.36 ± 0.02	0.35 ± 0.00	0.17 ± 0.01	0.11 ± 0.01	0.09 ± 0.02	0.03 ± 0.01	0.00 ± 0.00	0.00 ± 0.00	0.00 ± 0.00	0.00 ± 0.00	0.00 ± 0.00	0.00 ± 0.00	0.00 ± 0.00	0.00 ± 0.00	0.00 ± 0.00	0.00 ± 0.00	0.00 ± 0.00	0.00 ± 0.00	0.00 ± 0.00	0.00 ± 0.00	RI, MS
?	?	unknown	1941	?	0.04 ± 0.03	0.01 ± 0.01	0.02 ± 0.02	0.01 ± 0.01	0.06 ± 0.02	0.01 ± 0.01	0.02 ± 0.03	0.01 ± 0.02	0.00 ± 0.00	0.00 ± 0.00	0.00 ± 0.00	0.00 ± 0.00	0.00 ± 0.00	0.00 ± 0.00	0.00 ± 0.00	0.00 ± 0.00	0.00 ± 0.00	0.00 ± 0.00	0.00 ± 0.00	0.00 ± 0.00
		Total			99.94	100	100	100	99.98	99.99	99.99	99.99	99.99	99.99	100	99.98	100	99.99	99.99	99.99	100	100	99.99	99.99
1 Ria (Retention index on apolar column)
2 Ria (Retention index on polar column)
* RI (Retention Index), MS (Mass Spectrum)

## Sheet: Orange "Madame Vinous"
					Sampling date
			Ria1	Rip2	1 June	15 June	1 July	15 July	1 August	16 August	1 September	16 September	1 October	16 October	1 November	15 November	1 December	16 December	7 January	20 January	3 February	17 February	3 March	25 May	Method*
Aliphatic	Aldehyde	hexanal	776	1087	0.07 ± 0.10	0.00 ± 0.00	0.03 ± 0.01	0.04 ± 0.02	0.01 ± 0.01	0.00 ± 0.00	0.00 ± 0.00	0.00 ± 0.00	0.00 ± 0.00	0.00 ± 0.01	0.00 ± 0.00	0.00 ± 0.00	0.00 ± 0.00	0.00 ± 0.00	0.00 ± 0.00	0.00 ± 0.00	0.00 ± 0.00	0.00 ± 0.01	0.00 ± 0.00	0.00 ± 0.00	RI, MS
Aliphatic	Aldehyde	2-hexenal	828	1225	0.23 ± 0.25	0.04 ± 0.02	0.20 ± 0.02	0.07 ± 0.02	0.01 ± 0.01	0.01 ± 0.01	0.00 ± 0.00	0.02 ± 0.02	0.02 ± 0.01	0.02 ± 0.02	0.01 ± 0.01	0.00 ± 0.00	0.00 ± 0.00	0.00 ± 0.00	0.00 ± 0.00	0.00 ± 0.00	0.00 ± 0.00	0.03 ± 0.02	0.00 ± 0.00	0.00 ± 0.00	RI, MS
Aliphatic	Alcool	hexan-1-ol	840	1184	0.00 ± 0.00	0.00 ± 0.00	0.00 ± 0.00	0.00 ± 0.01	0.01 ± 0.01	0.01 ± 0.01	0.00 ± 0.00	0.00 ± 0.01	0.00 ± 0.00	0.00 ± 0.00	0.00 ± 0.00	0.00 ± 0.00	0.00 ± 0.00	0.00 ± 0.00	0.00 ± 0.00	0.00 ± 0.00	0.00 ± 0.00	0.00 ± 0.00	0.00 ± 0.00	0.00 ± 0.00	RI, MS
Aliphatic	Alcool	hex-(2E)-enol	849	?	0.16 ± 0.02	0.03 ± 0.01	0.00 ± 0.00	0.00 ± 0.00	0.00 ± 0.00	0.00 ± 0.00	0.00 ± 0.00	0.00 ± 0.00	0.00 ± 0.00	0.00 ± 0.00	0.00 ± 0.00	0.00 ± 0.00	0.00 ± 0.00	0.00 ± 0.00	0.00 ± 0.00	0.00 ± 0.00	0.00 ± 0.00	0.00 ± 0.00	0.00 ± 0.00	0.00 ± 0.00	RI, MS
Aliphatic	Alcool	(Z)-3-hexen-1-ol	853	1382	0.04 ± 0.02	0.00 ± 0.00	0.00 ± 0.00	0.00 ± 0.00	0.00 ± 0.00	0.00 ± 0.00	0.00 ± 0.00	0.00 ± 0.00	0.00 ± 0.00	0.00 ± 0.00	0.00 ± 0.00	0.00 ± 0.00	0.00 ± 0.00	0.00 ± 0.00	0.00 ± 0.00	0.00 ± 0.00	0.00 ± 0.00	0.00 ± 0.00	0.00 ± 0.00	0.00 ± 0.00	RI, MS
Aliphatic	Aldehyde	heptanal	880	1186	0.00 ± 0.00	0.00 ± 0.00	0.00 ± 0.00	0.00 ± 0.00	0.00 ± 0.00	0.00 ± 0.00	0.00 ± 0.00	0.00 ± 0.00	0.00 ± 0.00	0.00 ± 0.00	0.00 ± 0.00	0.00 ± 0.00	0.00 ± 0.00	0.00 ± 0.00	0.00 ± 0.00	0.00 ± 0.00	0.00 ± 0.00	0.00 ± 0.00	0.00 ± 0.00	0.00 ± 0.00	RI, MS
Monoterpene	Alcene	α-thujene	922	1017	0.26 ± 0.01	0.18 ± 0.01	0.05 ± 0.01	0.03 ± 0.01	0.11 ± 0.05	0.12 ± 0.03	0.07 ± 0.03	0.09 ± 0.02	0.04 ± 0.02	0.03 ± 0.01	0.06 ± 0.01	0.03 ± 0.00	0.05 ± 0.01	0.03 ± 0.02	0.10 ± 0.02	0.02 ± 0.01	0.01 ± 0.01	0.04 ± 0.04	0.02 ± 0.03	0.10 ± 0.04	RI, MS
Monoterpene	Alcene	α-pinene	930	1017	1.67 ± 0.02	1.30 ± 0.01	0.80 ± 0.03	0.68 ± 0.03	0.50 ± 0.06	0.55 ± 0.02	0.56 ± 0.02	0.54 ± 0.04	0.54 ± 0.01	0.53 ± 0.01	0.51 ± 0.03	0.55 ± 0.00	0.51 ± 0.01	0.53 ± 0.01	0.52 ± 0.01	0.52 ± 0.01	0.50 ± 0.03	0.52 ± 0.02	0.50 ± 0.01	0.49 ± 0.01	RI, MS
Monoterpene	Alcene	camphene	944	1067	0.00 ± 0.01	0.00 ± 0.00	0.00 ± 0.00	0.00 ± 0.00	0.00 ± 0.00	0.00 ± 0.00	0.00 ± 0.00	0.00 ± 0.00	0.00 ± 0.00	0.00 ± 0.00	0.00 ± 0.00	0.00 ± 0.00	0.00 ± 0.00	0.00 ± 0.00	0.00 ± 0.00	0.00 ± 0.00	0.00 ± 0.00	0.00 ± 0.00	0.00 ± 0.00	0.00 ± 0.00	RI, MS
Monoterpene	Alcene	sabinene	965	1125	34.57 ± 0.78	21.50 ± 1.05	7.74 ± 0.78	4.33 ± 0.74	1.76 ± 0.26	0.99 ± 0.22	0.94 ± 0.31	0.64 ± 0.19	0.65 ± 0.22	0.55 ± 0.15	0.38 ± 0.09	0.50 ± 0.15	0.25 ± 0.03	0.43 ± 0.14	0.15 ± 0.01	0.33 ± 0.08	0.33 ± 0.09	0.23 ± 0.13	0.28 ± 0.11	0.12 ± 0.07	RI, MS
Monoterpene	Alcene	β-pinene	970	1114	1.73 ± 0.01	1.14 ± 0.01	0.39 ± 0.04	0.23 ± 0.03	0.13 ± 0.02	0.10 ± 0.02	0.08 ± 0.02	0.07 ± 0.01	0.06 ± 0.01	0.05 ± 0.01	0.06 ± 0.02	0.03 ± 0.01	0.05 ± 0.02	0.02 ± 0.02	0.03 ± 0.02	0.01 ± 0.01	0.03 ± 0.01	0.02 ± 0.02	0.02 ± 0.02	0.01 ± 0.01	RI, MS
Monoterpene	Alcene	myrcene*	980	1163	2.97 ± 0.02	2.71 ± 0.01	2.19 ± 0.02	2.14 ± 0.02	1.90 ± 0.06	1.93 ± 0.03	1.72 ± 0.18	1.72 ± 0.13	1.77 ± 0.14	1.83 ± 0.04	1.79 ± 0.13	1.84 ± 0.02	1.80 ± 0.09	1.86 ± 0.04	1.83 ± 0.02	1.88 ± 0.03	1.92 ± 0.06	1.92 ± 0.10	1.94 ± 0.08	1.83 ± 0.04	RI, MS
Aliphatic	Aldehyde	octanal*	980	1294	0.00 ± 0.00	0.04 ± 0.02	0.13 ± 0.01	0.15 ± 0.01	0.20 ± 0.02	0.22 ± 0.04	0.26 ± 0.05	0.25 ± 0.08	0.26 ± 0.06	0.32 ± 0.05	0.33 ± 0.02	0.29 ± 0.04	0.28 ± 0.04	0.30 ± 0.07	0.27 ± 0.07	0.25 ± 0.05	0.23 ± 0.05	0.20 ± 0.05	0.23 ± 0.04	0.19 ± 0.03	RI, MS
Monoterpene	Alcene	α-phellandrene	996	1168	0.07 ± 0.02	0.05 ± 0.01	0.00 ± 0.00	0.00 ± 0.00	0.00 ± 0.01	0.00 ± 0.00	0.00 ± 0.00	0.00 ± 0.00	0.00 ± 0.00	0.00 ± 0.00	0.00 ± 0.00	0.00 ± 0.00	0.00 ± 0.00	0.00 ± 0.00	0.00 ± 0.00	0.00 ± 0.00	0.00 ± 0.00	0.00 ± 0.01	0.00 ± 0.00	0.00 ± 0.00	RI, MS
Monoterpene	Alcene	δ-3-carene	1005	1150	0.00 ± 0.00	0.00 ± 0.00	0.00 ± 0.00	0.00 ± 0.00	0.01 ± 0.01	0.01 ± 0.02	0.00 ± 0.01	0.03 ± 0.03	0.01 ± 0.02	0.06 ± 0.07	0.01 ± 0.02	0.04 ± 0.03	0.01 ± 0.01	0.02 ± 0.02	0.01 ± 0.01	0.02 ± 0.03	0.01 ± 0.02	0.02 ± 0.02	0.01 ± 0.02	0.00 ± 0.00	RI, MS
Monoterpene	Alcene	α-terpinene	1008	1184	1.21 ± 0.01	0.82 ± 0.10	0.08 ± 0.01	0.05 ± 0.00	0.01 ± 0.01	0.00 ± 0.00	0.00 ± 0.00	0.00 ± 0.00	0.00 ± 0.00	0.00 ± 0.00	0.00 ± 0.00	0.00 ± 0.00	0.00 ± 0.00	0.00 ± 0.00	0.00 ± 0.00	0.00 ± 0.00	0.00 ± 0.00	0.00 ± 0.00	0.00 ± 0.00	0.00 ± 0.00	RI, MS
Monoterpene	Alcene	p-cymene	1011	1275	0.09 ± 0.03	0.04 ± 0.02	0.09 ± 0.03	0.03 ± 0.02	0.09 ± 0.05	0.11 ± 0.04	0.19 ± 0.16	0.19 ± 0.10	0.14 ± 0.12	0.09 ± 0.02	0.15 ± 0.10	0.06 ± 0.00	0.11 ± 0.11	0.03 ± 0.01	0.03 ± 0.02	0.02 ± 0.02	0.02 ± 0.02	0.05 ± 0.10	0.04 ± 0.09	0.04 ± 0.04	RI, MS
Monoterpene	Alcene	limonene*	1023	1208	31.07 ± 0.44	53.69 ± 0.18	82.61 ± 1.12	88.23 ± 1.13	91.20 ± 0.99	92.93 ± 0.72	92.46 ± 1.38	93.06 ± 1.38	93.65 ± 1.22	94.23 ± 0.36	94.20 ± 0.78	94.79 ± 0.35	94.70 ± 0.80	94.90 ± 0.24	94.97 ± 0.26	95.17 ± 0.16	95.08 ± 0.24	95.07 ± 0.38	94.91 ± 0.43	95.13 ± 0.41	RI, MS
Monoterpene	Alcene	β-phellandrene*	1023	1215	0.60 ± 0.00	0.42 ± 0.18	0.30 ± 0.01	0.27 ± 0.01	0.24 ± 0.02	0.22 ± 0.01	0.13 ± 0.04	0.15 ± 0.04	0.14 ± 0.03	0.16 ± 0.01	0.14 ± 0.03	0.16 ± 0.01	0.15 ± 0.03	0.17 ± 0.01	0.15 ± 0.01	0.18 ± 0.01	0.20 ± 0.02	0.20 ± 0.03	0.21 ± 0.02	0.19 ± 0.02	RI, MS
Monoterpene	Alcene	(Z)-β-ocimene	1025	1235	0.12 ± 0.00	0.08 ± 0.01	0.00 ± 0.00	0.00 ± 0.00	0.00 ± 0.00	0.00 ± 0.00	0.00 ± 0.00	0.00 ± 0.00	0.00 ± 0.00	0.00 ± 0.00	0.00 ± 0.00	0.00 ± 0.00	0.00 ± 0.00	0.00 ± 0.00	0.00 ± 0.00	0.00 ± 0.00	0.00 ± 0.00	0.00 ± 0.00	0.00 ± 0.00	0.00 ± 0.00	RI, MS
Monoterpene	Alcene	(E)-β-ocimene	1036	1253	4.89 ± 0.02	3.14 ± 0.04	0.44 ± 0.05	0.26 ± 0.05	0.14 ± 0.05	0.08 ± 0.02	0.00 ± 0.01	0.01 ± 0.02	0.00 ± 0.00	0.00 ± 0.00	0.00 ± 0.00	0.00 ± 0.00	0.00 ± 0.00	0.00 ± 0.01	0.00 ± 0.00	0.00 ± 0.00	0.03 ± 0.01	0.01 ± 0.02	0.02 ± 0.02	0.02 ± 0.02	RI, MS
Monoterpene	Alcene	γ-terpinene	1048	1248	2.06 ± 0.07	1.39 ± 0.16	0.19 ± 0.04	0.13 ± 0.01	0.08 ± 0.02	0.07 ± 0.01	0.00 ± 0.00	0.01 ± 0.02	0.00 ± 0.00	0.00 ± 0.00	0.00 ± 0.01	0.00 ± 0.00	0.00 ± 0.00	0.00 ± 0.00	0.01 ± 0.01	0.00 ± 0.00	0.00 ± 0.01	0.01 ± 0.02	0.02 ± 0.04	0.03 ± 0.02	RI, MS
Monoterpene	Alcool	trans sabinene hydrate	1055	1467	0.27 ± 0.03	0.17 ± 0.02	0.01 ± 0.01	0.01 ± 0.01	0.06 ± 0.01	0.04 ± 0.01	0.04 ± 0.01	0.05 ± 0.01	0.00 ± 0.01	0.00 ± 0.00	0.00 ± 0.00	0.00 ± 0.00	0.00 ± 0.00	0.00 ± 0.00	0.00 ± 0.01	0.00 ± 0.00	0.01 ± 0.01	0.00 ± 0.00	0.00 ± 0.01	0.00 ± 0.00	RI, MS
Monoterpene	Others oxygenated (degradation)	cis-linalool oxide THP	1059	1445	0.00 ± 0.00	0.00 ± 0.00	0.00 ± 0.00	0.00 ± 0.00	0.00 ± 0.00	0.00 ± 0.00	0.01 ± 0.02	0.01 ± 0.02	0.01 ± 0.01	0.00 ± 0.00	0.00 ± 0.00	0.00 ± 0.00	0.00 ± 0.00	0.00 ± 0.00	0.00 ± 0.00	0.00 ± 0.00	0.00 ± 0.00	0.00 ± 0.00	0.00 ± 0.00	0.00 ± 0.00	RI, MS
Monoterpene	Others oxygenated (degradation)	trans-linalool oxide THF	1073	1474	0.00 ± 0.00	0.00 ± 0.00	0.00 ± 0.00	0.00 ± 0.00	0.00 ± 0.00	0.00 ± 0.00	0.00 ± 0.00	0.00 ± 0.00	0.00 ± 0.00	0.00 ± 0.00	0.00 ± 0.00	0.00 ± 0.00	0.00 ± 0.00	0.00 ± 0.00	0.00 ± 0.00	0.00 ± 0.00	0.00 ± 0.00	0.00 ± 0.00	0.00 ± 0.00	0.00 ± 0.00	RI, MS
Monoterpene	Alcene	terpinolene	1078	1286	0.49 ± 0.01	0.34 ± 0.04	0.05 ± 0.01	0.03 ± 0.01	0.02 ± 0.00	0.00 ± 0.01	0.00 ± 0.00	0.00 ± 0.00	0.00 ± 0.00	0.00 ± 0.00	0.00 ± 0.00	0.00 ± 0.00	0.00 ± 0.00	0.00 ± 0.00	0.00 ± 0.00	0.00 ± 0.00	0.00 ± 0.00	0.00 ± 0.00	0.00 ± 0.00	0.00 ± 0.00	RI, MS
Aliphatic	Aldehyde	nonanal	1082	1397	0.00 ± 0.00	0.00 ± 0.00	0.00 ± 0.00	0.00 ± 0.00	0.02 ± 0.03	0.04 ± 0.00	0.04 ± 0.02	0.04 ± 0.02	0.05 ± 0.01	0.05 ± 0.00	0.05 ± 0.00	0.04 ± 0.01	0.04 ± 0.01	0.04 ± 0.01	0.04 ± 0.01	0.04 ± 0.01	0.03 ± 0.02	0.04 ± 0.01	0.03 ± 0.02	0.02 ± 0.02	RI, MS
Monoterpene	Alcool	linalool	1083	1549	7.56 ± 0.42	6.01 ± 0.08	2.65 ± 0.13	1.99 ± 0.16	1.92 ± 0.38	1.29 ± 0.29	1.51 ± 0.43	1.39 ± 0.43	1.10 ± 0.33	0.99 ± 0.16	0.93 ± 0.25	0.84 ± 0.20	0.96 ± 0.29	0.87 ± 0.17	0.81 ± 0.35	0.83 ± 0.24	0.88 ± 0.30	0.80 ± 0.34	1.01 ± 0.39	0.83 ± 0.13	RI, MS
Monoterpene	Others oxygenated (degradation)	cis-p-mentha-2,8-dien-1-ol	1105	1630	0.00 ± 0.00	0.00 ± 0.00	0.00 ± 0.00	0.00 ± 0.00	0.01 ± 0.01	0.01 ± 0.01	0.05 ± 0.06	0.03 ± 0.05	0.04 ± 0.04	0.01 ± 0.01	0.02 ± 0.04	0.00 ± 0.01	0.02 ± 0.03	0.00 ± 0.00	0.00 ± 0.00	0.00 ± 0.00	0.00 ± 0.00	0.00 ± 0.00	0.00 ± 0.00	0.00 ± 0.00	RI, MS
Monoterpene	Alcool	cis-p-menth-2-en-1-ol	1109	1563	0.27 ± 0.01	0.17 ± 0.01	0.00 ± 0.00	0.00 ± 0.00	0.00 ± 0.00	0.00 ± 0.00	0.00 ± 0.00	0.00 ± 0.00	0.00 ± 0.00	0.00 ± 0.00	0.00 ± 0.00	0.00 ± 0.00	0.00 ± 0.00	0.00 ± 0.00	0.00 ± 0.00	0.00 ± 0.00	0.00 ± 0.00	0.00 ± 0.00	0.00 ± 0.00	0.00 ± 0.00	RI, MS
Monoterpene	Others oxygenated (degradation)	trans-limonene-1,2-epoxyde	1117	1450	0.00 ± 0.00	0.00 ± 0.00	0.01 ± 0.01	0.00 ± 0.01	0.12 ± 0.07	0.16 ± 0.04	0.51 ± 0.36	0.42 ± 0.32	0.42 ± 0.30	0.26 ± 0.06	0.35 ± 0.25	0.20 ± 0.03	0.30 ± 0.19	0.18 ± 0.03	0.28 ± 0.07	0.14 ± 0.03	0.08 ± 0.05	0.11 ± 0.11	0.04 ± 0.06	0.13 ± 0.07	RI, MS
Monoterpene	Others oxygenated (degradation)	cis-limonene-1,2-epoxyde	1121	1462	0.00 ± 0.00	0.00 ± 0.00	0.00 ± 0.00	0.00 ± 0.00	0.05 ± 0.03	0.06 ± 0.01	0.20 ± 0.13	0.16 ± 0.12	0.16 ± 0.12	0.10 ± 0.02	0.14 ± 0.09	0.08 ± 0.02	0.11 ± 0.07	0.07 ± 0.01	0.10 ± 0.02	0.05 ± 0.01	0.03 ± 0.02	0.05 ± 0.04	0.01 ± 0.03	0.06 ± 0.02	RI, MS
Monoterpene	Others oxygenated (degradation)	trans-pino carveol	1125	1657	0.00 ± 0.00	0.00 ± 0.00	0.00 ± 0.00	0.00 ± 0.00	0.02 ± 0.01	0.02 ± 0.01	0.00 ± 0.00	0.00 ± 0.00	0.00 ± 0.00	0.00 ± 0.00	0.00 ± 0.00	0.00 ± 0.00	0.00 ± 0.00	0.00 ± 0.00	0.00 ± 0.00	0.00 ± 0.00	0.00 ± 0.00	0.00 ± 0.00	0.00 ± 0.00	0.01 ± 0.01	RI, MS
Monoterpene	Alcool	trans-p-menth-2-en-1-ol	1125	1628	0.17 ± 0.01	0.10 ± 0.01	0.00 ± 0.00	0.00 ± 0.00	0.00 ± 0.00	0.00 ± 0.00	0.00 ± 0.00	0.00 ± 0.00	0.00 ± 0.00	0.00 ± 0.00	0.00 ± 0.00	0.00 ± 0.00	0.00 ± 0.00	0.00 ± 0.00	0.00 ± 0.00	0.00 ± 0.00	0.00 ± 0.00	0.00 ± 0.00	0.00 ± 0.00	0.00 ± 0.00	RI, MS
Monoterpene	Aldehyde	citronellal	1131	1492	0.02 ± 0.02	0.05 ± 0.01	0.00 ± 0.01	0.00 ± 0.00	0.02 ± 0.00	0.01 ± 0.01	0.00 ± 0.00	0.00 ± 0.00	0.00 ± 0.00	0.00 ± 0.00	0.00 ± 0.00	0.00 ± 0.00	0.00 ± 0.00	0.00 ± 0.00	0.00 ± 0.00	0.00 ± 0.00	0.01 ± 0.01	0.00 ± 0.01	0.01 ± 0.01	0.00 ± 0.00	RI, MS
Aliphatic	Aldehyde	(E)-2-nonenal	1141	1535	0.00 ± 0.00	0.00 ± 0.00	0.00 ± 0.00	0.00 ± 0.00	0.00 ± 0.00	0.00 ± 0.00	0.00 ± 0.00	0.00 ± 0.00	0.00 ± 0.01	0.00 ± 0.00	0.00 ± 0.00	0.00 ± 0.00	0.00 ± 0.00	0.00 ± 0.00	0.00 ± 0.00	0.00 ± 0.00	0.00 ± 0.00	0.00 ± 0.00	0.00 ± 0.00	0.00 ± 0.00	RI, MS
Aliphatic	Alcool	nonan-1-ol	1155	1301	0.00 ± 0.00	0.00 ± 0.00	0.00 ± 0.00	0.00 ± 0.00	0.04 ± 0.02	0.05 ± 0.01	0.03 ± 0.03	0.04 ± 0.01	0.01 ± 0.02	0.02 ± 0.01	0.03 ± 0.01	0.01 ± 0.01	0.02 ± 0.02	0.01 ± 0.01	0.05 ± 0.01	0.00 ± 0.00	0.00 ± 0.00	0.02 ± 0.02	0.00 ± 0.01	0.03 ± 0.03	RI, MS
Monoterpene	Alcool	terpinene-4-ol	1162	1604	5.24 ± 0.29	3.60 ± 0.40	0.56 ± 0.11	0.33 ± 0.04	0.15 ± 0.05	0.09 ± 0.03	0.09 ± 0.05	0.08 ± 0.02	0.06 ± 0.03	0.03 ± 0.02	0.04 ± 0.01	0.03 ± 0.01	0.02 ± 0.04	0.03 ± 0.02	0.00 ± 0.01	0.02 ± 0.02	0.02 ± 0.02	0.01 ± 0.01	0.02 ± 0.01	0.01 ± 0.01	RI, MS
Monoterpene	Alcool	α-terpineol	1173	1698	0.65 ± 0.04	0.57 ± 0.01	0.26 ± 0.03	0.18 ± 0.01	0.14 ± 0.03	0.12 ± 0.01	0.15 ± 0.03	0.14 ± 0.02	0.11 ± 0.04	0.10 ± 0.02	0.10 ± 0.02	0.07 ± 0.00	0.09 ± 0.01	0.07 ± 0.00	0.07 ± 0.01	0.06 ± 0.00	0.07 ± 0.01	0.05 ± 0.01	0.07 ± 0.01	0.04 ± 0.01	RI, MS
Monoterpene	Others oxygenated (degradation)	cis-piperitol	1180	1681	0.02 ± 0.01	0.00 ± 0.00	0.00 ± 0.00	0.00 ± 0.00	0.02 ± 0.01	0.02 ± 0.01	0.04 ± 0.05	0.04 ± 0.04	0.04 ± 0.04	0.00 ± 0.00	0.04 ± 0.03	0.00 ± 0.00	0.02 ± 0.03	0.00 ± 0.01	0.03 ± 0.02	0.00 ± 0.00	0.00 ± 0.00	0.01 ± 0.01	0.00 ± 0.00	0.01 ± 0.02	RI, MS
Monoterpene	Others oxygenated (degradation)	cis-dihydro carvone	1182	1630	0.00 ± 0.00	0.00 ± 0.00	0.00 ± 0.00	0.00 ± 0.00	0.02 ± 0.01	0.02 ± 0.01	0.06 ± 0.08	0.04 ± 0.08	0.03 ± 0.07	0.00 ± 0.00	0.03 ± 0.06	0.00 ± 0.00	0.01 ± 0.02	0.00 ± 0.00	0.03 ± 0.02	0.00 ± 0.00	0.00 ± 0.00	0.00 ± 0.01	0.00 ± 0.00	0.01 ± 0.02	RI, MS
Aliphatic	Aldehyde	decanal	1184	1501	0.00 ± 0.00	0.05 ± 0.00	0.09 ± 0.01	0.10 ± 0.00	0.14 ± 0.03	0.14 ± 0.01	0.15 ± 0.04	0.18 ± 0.05	0.16 ± 0.03	0.19 ± 0.01	0.22 ± 0.03	0.18 ± 0.02	0.19 ± 0.04	0.21 ± 0.03	0.24 ± 0.05	0.23 ± 0.03	0.25 ± 0.04	0.25 ± 0.02	0.28 ± 0.05	0.31 ± 0.03	RI, MS
Monoterpene	Alcool	cis-p-menth-1-en-3-ol	1191.03	1745	0.07 ± 0.01	0.04 ± 0.01	0.00 ± 0.00	0.00 ± 0.00	0.00 ± 0.00	0.00 ± 0.00	0.00 ± 0.00	0.00 ± 0.00	0.00 ± 0.00	0.00 ± 0.00	0.00 ± 0.00	0.00 ± 0.00	0.00 ± 0.00	0.00 ± 0.00	0.00 ± 0.00	0.00 ± 0.00	0.00 ± 0.00	0.00 ± 0.00	0.00 ± 0.00	0.00 ± 0.00	RI, MS
Monoterpene	Others oxygenated (degradation)	trans-carveol	1198	1836	0.00 ± 0.00	0.00 ± 0.00	0.00 ± 0.00	0.00 ± 0.00	0.02 ± 0.01	0.03 ± 0.01	0.13 ± 0.13	0.10 ± 0.10	0.10 ± 0.10	0.05 ± 0.01	0.07 ± 0.09	0.04 ± 0.01	0.07 ± 0.06	0.03 ± 0.01	0.05 ± 0.01	0.01 ± 0.02	0.00 ± 0.00	0.01 ± 0.02	0.00 ± 0.00	0.01 ± 0.01	RI, MS
Monoterpene	Others oxygenated (degradation)	dihydrocarveol	1204	1788	0.00 ± 0.00	0.00 ± 0.00	0.00 ± 0.00	0.00 ± 0.00	0.02 ± 0.01	0.01 ± 0.01	0.00 ± 0.00	0.00 ± 0.00	0.00 ± 0.00	0.00 ± 0.00	0.00 ± 0.00	0.00 ± 0.00	0.00 ± 0.00	0.00 ± 0.00	0.00 ± 0.00	0.00 ± 0.00	0.00 ± 0.00	0.00 ± 0.00	0.00 ± 0.00	0.01 ± 0.02	RI, MS
Monoterpene	Others oxygenated (degradation)	cis-carveol	1209	1867	0.00 ± 0.00	0.00 ± 0.00	0.00 ± 0.00	0.00 ± 0.00	0.00 ± 0.00	0.00 ± 0.00	0.08 ± 0.08	0.05 ± 0.07	0.06 ± 0.06	0.01 ± 0.01	0.03 ± 0.06	0.01 ± 0.01	0.02 ± 0.04	0.00 ± 0.00	0.00 ± 0.00	0.00 ± 0.00	0.00 ± 0.00	0.00 ± 0.00	0.00 ± 0.00	0.00 ± 0.00	RI, MS
Monoterpene	Alcool	nerol	1211	1801	0.13 ± 0.01	0.12 ± 0.01	0.00 ± 0.00	0.00 ± 0.00	0.01 ± 0.01	0.00 ± 0.00	0.00 ± 0.00	0.00 ± 0.00	0.00 ± 0.00	0.00 ± 0.00	0.00 ± 0.00	0.00 ± 0.00	0.00 ± 0.00	0.00 ± 0.00	0.00 ± 0.00	0.00 ± 0.00	0.00 ± 0.00	0.00 ± 0.00	0.00 ± 0.00	0.00 ± 0.00	RI, MS
Monoterpene	Aldehyde	neral*	1216	1685	0.00 ± 0.00	0.08 ± 0.03	0.13 ± 0.01	0.12 ± 0.01	0.14 ± 0.03	0.11 ± 0.01	0.07 ± 0.02	0.07 ± 0.02	0.05 ± 0.02	0.06 ± 0.03	0.04 ± 0.03	0.03 ± 0.01	0.01 ± 0.01	0.03 ± 0.02	0.02 ± 0.01	0.01 ± 0.01	0.01 ± 0.01	0.01 ± 0.01	0.02 ± 0.01	0.02 ± 0.02	RI, MS
Monoterpene	Others oxygenated (degradation)	carvone*	1216	1737	0.00 ± 0.01	0.05 ± 0.04	0.04 ± 0.00	0.03 ± 0.00	0.04 ± 0.01	0.05 ± 0.01	0.19 ± 0.12	0.14 ± 0.11	0.16 ± 0.10	0.11 ± 0.03	0.14 ± 0.09	0.10 ± 0.03	0.13 ± 0.07	0.09 ± 0.02	0.09 ± 0.01	0.07 ± 0.04	0.06 ± 0.01	0.05 ± 0.02	0.04 ± 0.02	0.04 ± 0.01	RI, MS
Monoterpene	Alcool	geraniol	1235	1848	0.08 ± 0.01	0.09 ± 0.01	0.00 ± 0.00	0.00 ± 0.00	0.01 ± 0.01	0.00 ± 0.00	0.00 ± 0.00	0.00 ± 0.00	0.00 ± 0.00	0.00 ± 0.00	0.00 ± 0.00	0.00 ± 0.00	0.00 ± 0.00	0.00 ± 0.00	0.00 ± 0.00	0.00 ± 0.00	0.00 ± 0.00	0.00 ± 0.00	0.00 ± 0.00	0.00 ± 0.00	RI, MS
Monoterpene	Aldehyde	geranial	1243	1735	0.02 ± 0.02	0.17 ± 0.02	0.20 ± 0.01	0.17 ± 0.01	0.20 ± 0.04	0.16 ± 0.01	0.13 ± 0.03	0.13 ± 0.02	0.11 ± 0.01	0.12 ± 0.00	0.10 ± 0.02	0.06 ± 0.03	0.07 ± 0.01	0.07 ± 0.02	0.06 ± 0.01	0.06 ± 0.01	0.06 ± 0.01	0.05 ± 0.01	0.06 ± 0.00	0.06 ± 0.01	RI, MS
Monoterpene	Aldehyde	perillaldehyde	1246	1784	0.00 ± 0.00	0.00 ± 0.00	0.00 ± 0.00	0.00 ± 0.00	0.00 ± 0.01	0.00 ± 0.00	0.00 ± 0.00	0.00 ± 0.01	0.00 ± 0.00	0.00 ± 0.00	0.00 ± 0.00	0.00 ± 0.00	0.00 ± 0.00	0.00 ± 0.00	0.00 ± 0.00	0.00 ± 0.00	0.00 ± 0.00	0.00 ± 0.00	0.00 ± 0.00	0.00 ± 0.00	RI, MS
Aliphatic	Aldehyde	undecanal	1287	1603	0.00 ± 0.00	0.00 ± 0.00	0.00 ± 0.00	0.00 ± 0.00	0.00 ± 0.01	0.00 ± 0.00	0.00 ± 0.00	0.00 ± 0.00	0.00 ± 0.00	0.00 ± 0.00	0.00 ± 0.00	0.00 ± 0.00	0.00 ± 0.00	0.00 ± 0.00	0.00 ± 0.00	0.00 ± 0.00	0.00 ± 0.00	0.00 ± 0.00	0.00 ± 0.00	0.00 ± 0.00	RI, MS
Monoterpene	Others oxygenated	myrtenyl acetate	1301	1680	0.00 ± 0.00	0.00 ± 0.00	0.00 ± 0.00	0.00 ± 0.00	0.00 ± 0.00	0.00 ± 0.00	0.00 ± 0.00	0.00 ± 0.00	0.00 ± 0.00	0.00 ± 0.00	0.01 ± 0.01	0.00 ± 0.00	0.01 ± 0.01	0.00 ± 0.00	0.00 ± 0.00	0.00 ± 0.00	0.00 ± 0.00	0.00 ± 0.00	0.00 ± 0.00	0.00 ± 0.00	RI, MS
Monoterpene	Others oxygenated	citronellyl acetate	1330	1657	0.00 ± 0.00	0.00 ± 0.00	0.00 ± 0.00	0.00 ± 0.00	0.00 ± 0.00	0.00 ± 0.00	0.00 ± 0.00	0.00 ± 0.00	0.00 ± 0.00	0.00 ± 0.00	0.00 ± 0.00	0.00 ± 0.00	0.00 ± 0.00	0.00 ± 0.00	0.00 ± 0.01	0.00 ± 0.00	0.00 ± 0.00	0.00 ± 0.00	0.00 ± 0.00	0.00 ± 0.01	RI, MS
Monoterpene	Others oxygenated	α-terpinyl acetate	1334	1689	0.00 ± 0.00	0.00 ± 0.00	0.00 ± 0.00	0.00 ± 0.00	0.00 ± 0.00	0.01 ± 0.01	0.02 ± 0.03	0.01 ± 0.03	0.01 ± 0.02	0.00 ± 0.00	0.01 ± 0.03	0.00 ± 0.00	0.01 ± 0.02	0.00 ± 0.00	0.00 ± 0.00	0.00 ± 0.00	0.00 ± 0.00	0.00 ± 0.00	0.00 ± 0.00	0.00 ± 0.00	RI, MS
Sesquiterpene	Alcene	α-copaene	1376	1488	0.00 ± 0.00	0.00 ± 0.00	0.00 ± 0.00	0.00 ± 0.00	0.00 ± 0.01	0.01 ± 0.00	0.00 ± 0.00	0.00 ± 0.00	0.00 ± 0.00	0.00 ± 0.00	0.00 ± 0.00	0.00 ± 0.00	0.00 ± 0.00	0.00 ± 0.00	0.00 ± 0.00	0.00 ± 0.00	0.00 ± 0.00	0.00 ± 0.00	0.00 ± 0.00	0.00 ± 0.00	RI, MS
Sesquiterpene	Alcene	β-elemene	1386	1590	0.42 ± 0.08	0.13 ± 0.01	0.01 ± 0.01	0.00 ± 0.00	0.00 ± 0.00	0.00 ± 0.00	0.00 ± 0.00	0.00 ± 0.00	0.00 ± 0.00	0.00 ± 0.00	0.00 ± 0.00	0.00 ± 0.00	0.00 ± 0.00	0.00 ± 0.00	0.00 ± 0.00	0.00 ± 0.00	0.00 ± 0.00	0.00 ± 0.00	0.00 ± 0.00	0.00 ± 0.00	RI, MS
Aliphatic	Aldehyde	dodecanal	1388	1710	0.00 ± 0.00	0.00 ± 0.00	0.00 ± 0.00	0.00 ± 0.00	0.00 ± 0.00	0.00 ± 0.00	0.00 ± 0.00	0.00 ± 0.00	0.00 ± 0.00	0.00 ± 0.00	0.00 ± 0.00	0.00 ± 0.00	0.00 ± 0.00	0.00 ± 0.00	0.00 ± 0.00	0.00 ± 0.01	0.00 ± 0.00	0.01 ± 0.01	0.01 ± 0.02	0.03 ± 0.00	RI, MS
Sesquiterpene	Alcene	β-caryophyllene	1417	1597	0.52 ± 0.12	0.18 ± 0.02	0.02 ± 0.01	0.00 ± 0.00	0.01 ± 0.01	0.00 ± 0.00	0.00 ± 0.00	0.00 ± 0.00	0.00 ± 0.00	0.00 ± 0.00	0.00 ± 0.00	0.00 ± 0.00	0.00 ± 0.00	0.00 ± 0.00	0.00 ± 0.00	0.00 ± 0.00	0.00 ± 0.00	0.00 ± 0.00	0.00 ± 0.00	0.00 ± 0.00	RI, MS
Sesquiterpene	Alcene	β-copaene	1427	1582	0.00 ± 0.00	0.00 ± 0.00	0.00 ± 0.00	0.00 ± 0.00	0.00 ± 0.00	0.00 ± 0.00	0.00 ± 0.00	0.00 ± 0.00	0.00 ± 0.00	0.00 ± 0.00	0.00 ± 0.00	0.00 ± 0.00	0.00 ± 0.00	0.00 ± 0.00	0.00 ± 0.00	0.00 ± 0.00	0.00 ± 0.00	0.00 ± 0.00	0.00 ± 0.00	0.00 ± 0.00	RI, MS
Sesquiterpene	Alcene	(E)-β-farnesene	1446	1666	0.63 ± 0.17	0.35 ± 0.04	0.12 ± 0.02	0.05 ± 0.01	0.05 ± 0.03	0.02 ± 0.01	0.00 ± 0.00	0.00 ± 0.01	0.00 ± 0.00	0.00 ± 0.00	0.00 ± 0.00	0.00 ± 0.00	0.00 ± 0.00	0.00 ± 0.00	0.00 ± 0.00	0.00 ± 0.00	0.00 ± 0.00	0.00 ± 0.00	0.00 ± 0.00	0.00 ± 0.00	RI, MS
Sesquiterpene	Alcene	germacrene-D	1475	1709	0.00 ± 0.00	0.00 ± 0.00	0.00 ± 0.00	0.00 ± 0.00	0.00 ± 0.01	0.00 ± 0.00	0.00 ± 0.00	0.00 ± 0.00	0.00 ± 0.00	0.00 ± 0.00	0.00 ± 0.00	0.00 ± 0.00	0.00 ± 0.00	0.00 ± 0.00	0.00 ± 0.00	0.00 ± 0.00	0.00 ± 0.00	0.00 ± 0.00	0.00 ± 0.00	0.00 ± 0.00	RI, MS
Sesquiterpene	Alcene	valencene	1486	1716	0.00 ± 0.00	0.00 ± 0.00	0.00 ± 0.00	0.00 ± 0.00	0.00 ± 0.00	0.00 ± 0.00	0.00 ± 0.00	0.00 ± 0.00	0.00 ± 0.00	0.00 ± 0.00	0.00 ± 0.00	0.00 ± 0.00	0.00 ± 0.00	0.00 ± 0.01	0.06 ± 0.02	0.07 ± 0.01	0.10 ± 0.02	0.16 ± 0.05	0.16 ± 0.04	0.22 ± 0.05	RI, MS
Sesquiterpene	Alcene	α-farnesene	1495	1744	0.26 ± 0.07	0.27 ± 0.03	0.12 ± 0.03	0.05 ± 0.01	0.03 ± 0.03	0.01 ± 0.00	0.00 ± 0.00	0.00 ± 0.00	0.00 ± 0.00	0.00 ± 0.00	0.00 ± 0.00	0.00 ± 0.00	0.00 ± 0.00	0.00 ± 0.00	0.00 ± 0.00	0.00 ± 0.00	0.00 ± 0.00	0.00 ± 0.00	0.00 ± 0.00	0.00 ± 0.00	RI, MS
Sesquiterpene	Alcene	δ-cadinene	1514	1752	0.08 ± 0.05	0.05 ± 0.01	0.01 ± 0.01	0.00 ± 0.00	0.02 ± 0.01	0.02 ± 0.01	0.00 ± 0.00	0.00 ± 0.01	0.00 ± 0.00	0.00 ± 0.00	0.00 ± 0.00	0.00 ± 0.00	0.00 ± 0.00	0.00 ± 0.00	0.00 ± 0.00	0.00 ± 0.00	0.01 ± 0.01	0.00 ± 0.01	0.01 ± 0.01	0.00 ± 0.00	RI, MS
Sesquiterpene	Aldehyde	β-sinensal	1672	2227	0.83 ± 0.07	0.46 ± 0.03	0.23 ± 0.01	0.15 ± 0.02	0.14 ± 0.04	0.08 ± 0.01	0.03 ± 0.02	0.05 ± 0.03	0.01 ± 0.01	0.02 ± 0.01	0.01 ± 0.02	0.00 ± 0.01	0.00 ± 0.00	0.00 ± 0.00	0.00 ± 0.00	0.00 ± 0.01	0.01 ± 0.02	0.01 ± 0.01	0.00 ± 0.01	0.00 ± 0.00	RI, MS
Sesquiterpene	Aldehyde	α-sinensal	1724	2328	0.37 ± 0.03	0.37 ± 0.01	0.23 ± 0.02	0.14 ± 0.01	0.08 ± 0.05	0.03 ± 0.01	0.00 ± 0.00	0.00 ± 0.00	0.00 ± 0.00	0.00 ± 0.00	0.00 ± 0.00	0.00 ± 0.00	0.00 ± 0.00	0.00 ± 0.00	0.00 ± 0.00	0.00 ± 0.00	0.00 ± 0.00	0.00 ± 0.00	0.00 ± 0.00	0.00 ± 0.00	RI, MS
?	?	?	1941	?	0.06 ± 0.07	0.01 ± 0.01	0.01 ± 0.01	0.00 ± 0.00	0.07 ± 0.04	0.03 ± 0.01	0.04 ± 0.03	0.02 ± 0.02	0.01 ± 0.01	0.01 ± 0.01	0.00 ± 0.00	0.00 ± 0.00	0.00 ± 0.00	0.00 ± 0.00	0.00 ± 0.00	0.00 ± 0.00	0.00 ± 0.00	0.00 ± 0.00	0.00 ± 0.00	0.00 ± 0.00
		Total			99.96	100.00	100.00	100.00	99.98	100	100.00	99.99	100.00	100.00	100.00	100.00	100.00	100.00	99.99	100.00	100.00	100.00	100.00	100.00
1 Ria (Retention index on apolar column)
2 Ria (Retention index on polar column)
* RI (Retention Index), MS (Mass Spectrum)
